# Supplementary material for: Effects of electroacupuncture therapy on intractable facial paralysis: A systematic review and meta-analysis
Source: PLoS One. 2023 Jul 13;18(7):e0288606. doi: 10.1371/journal.pone.0288606 (PMC10343152; doi:10.1371/journal.pone.0288606)
Supplement: S1 File — (XLSX) [file pone.0288606.s003.xlsx]

## Sheet: Study characteristics
Tittle	Year	Study	Type	intervention group	control group	Efficiency rate(I/C)	Sample size(I/C)	Outcome measures	Course	Disease course
Cao EM, Sun SB. Clinical observation of penetration needling combined with electroacupuncture in treatment of intractable facial paralysis. Clinical Journal of Traditional Chinese Medicine. 2019;31(03):570-572.	2019	Cao 2019	RCT	EA	MA	100/80	40(20/20)	Total effective rate, Cure rate, Sunnybrook scores	30	≧3 month
Shang YJ, Zhao WB. Clinical observation of electroacupuncture combined with blood-letting therapy in treatment of intractable facial paralysis. Heilongjiang Journal of Traditional Chinese Medicine. 2018;47(05):148-149.	2018	Shang 2018	RCT	EA+BLT	MA	92/56	50(25/25)	Total effective rate, Cure rate, Portmann scores	15	≧3month
Zhang L, Zou W, Sun XW. Treatment of intractable facial paralysis by hysteresis acupuncture combined with electroacupuncture. World Latest Medicine Information. 2017;17(01):132.	2017	Zhang 2017	RCT	EA	MA	93.3/70	60(30/30)	Total effective rate, Cure rate, H-B scores	28	≧2month
Li SY, Wang PX, Zhong F. Hyperbaric oxygen combined with electroacupuncture in the treatment of intractable facial nerve palsy: a report of 76 cases. Everyone Health (mid edition). 2016;10(11):270-270.	2016	Li 2016	RCT	EA+HO	HO	92.31/81.08	76(39/37)	Total effective rate, Cure rate	50	2-8month
Tan XL. Effect of acupuncture masticatory muscle in the treatment of intractable facial paralysis. Inner Mongolia journal of traditional Chinese medicine. 2016;35(17):142.	2016	Tan 2016	RCT	EA+CT	CT	95/70	40(20/20)	Total effective rate, Cure rate	30	4-10month
Chen MD. Treatment of intractable facial paralysis with electroacupuncture point penetration plus ultrashort wave: a summary of 20 cases. Hunan Journal of Traditional Chinese Medicine. 2015;31(02):77-78.	2015	Chen 2015	RCT	EA+UW	MA	95/85.71	41(20/21)	Total effective rate, Cure rate	30	≧2month
Meng W, Ma J, Liu YP. Comprehensive treatment of traditional Chinese medicine combined with electric needle for intractable facial paralysis. Inner Mongolia Journal of Traditional Chinese Medicine. 2015;34(11):133.	2015	Meng 2015	RCT	EA+TCMD	TCMD	88.24/64.71	34(17/17)	Total effective rate, Cure rate, Portmann scores	28	≧2month
Lin XM, Li DD, Yan J, Liu WY, Ren Z. Clinical Observation of Stuck Needling for Chronic Facial. Shanghai J Acu-mox. 2014;33(11):1003-1004.	2014	Lin 2014	RCT	EA	MA	85.3/71.4	103(34/35)	Total effective rate, Cure rate	30	≧3month
Zhong MY. Random parallel control study of traditional Chinese medicine comprehensive treatment of stubborn facial paralysis. Journal of Practical Traditional Chinese Medicine. 2014;28(04):138-140.	2014	Zhong 2014	RCT	EA+AI+TCMD	CT	94.44/72.22	36(18/18)	Total effective rate, Cure rate	10	2-36month
Song YJ. Effect of electroacupuncture with suspended needle on intractable facial paralysis. Information of Traditional Chinese Medicine. 2014;31(03):143-145.	2014	Song 2014	RCT	EA	MA	83.33/63.33	60(30/30)	Total effective rate, Cure rate, Portmann scores	24	3-8month
Bao HY, Li ZP, Qin HF. Treatment of intractable peripheral facial paralysis by acupoint injection and electroacupuncture. Guangming Traditional Chinese Medicine. 2010;25(04):651-652.	2010	Bao 2010	RCT	EA+AI	MA	94.75/70	62(32/30)	Total effective rate, Cure rate	30	2-6month
Li WD. Effect of intradermal acupuncture combined with traditional Chinese medicine on intractable facial paralysis. Guangming Traditional Chinese Medicine. 2008(05):605-606.	2008	Li 2008	RCT	EA+TCMD	TCMD	85/77.3	310(100/89)	Total effective rate,Cure rate	50	≧2month
Zhu HQ, Jiang J, Feng L, Chai W, Zheng HS. Intractable facial paralysis treated with stellate ganglion block plus electric acupuncture. Chinese Journal of Pain Medicine. 2004(05):263-265.	2004	Zhu 2004	RCT	EA+CT	CT	80/58.8	57(20/17)	Total effective rate, Cure rate, H-B scores	39	≧3month
Zhang YL, Li N, Wu B. Clinical observation of acupuncture point injection combined with electroacupuncture in the treatment of refractory Bell's facial paralysis. Journal of Sichuan of Traditional Chinese Medicine. 2004(01):91-92.	2004	Zhang 2004	Semi-RCT	EA+AI	MA	63/33	60(30/30)	Total effective rate, Cure rate	60	≧2month
Jin Z, Jin ZR, Jin HH. Clinical study of acupuncture combined with point injection in treatment of intractable facial paralysis. Information of Traditional Chinese Medicine. 2003(03):38.	2003	Jin 2003	RCT	EA+AI	MA	92/68	50(25/25)	Total effective rate, Cure rate	30	5-14month
Yang JH. Electroacupuncture puncture facial acupoint treatment of intractable facial paralysis. Chinese Journal of Clinical Rehabilitation. 2003(28):3919.	2003	Yang 2003	RCT	EA	MA	100/91	74(42/32)	Total effective rate, Cure rate	10	≧3month
Chen HS. Electroacupuncture combined with point injection in treating intractable facial nerve palsy in 35 cases. Journal of Guangdong Medical College. 2002(03):222.	2002	Chen 2002	RCT	EA+AI	MA	91.4/60	65(35/30)	Total effective rate, Cure rate	30	3-11month
Tao WH, Zhang LX. Observation of the efficacy of electric needle method in the treatment of refractory facial paralysis. Modern Diagnosis and Therapy. 2000(S1):87.	2000	Tao 2000	RCT	EA	MA	94.6/69.3	76(37/39)	Total effective rate, Cure rate	20	≧2month
EA: electric acupuncture; MA: manual acupuncture; HO: hyperbaric oxygen; CT: conventional therapy; BLT: blood-letting therapy; TCMD: traditional Chinese medicine drugs; AI: acupoint injection; UM: ultrashort wave.

## Sheet: Study design
Tittle	Year	Study	Type	Random method	Blind	Baseline	Number of Research institutions	Follow-up
Cao EM, Sun SB. Clinical observation of penetration needling combined with electroacupuncture in treatment of intractable facial paralysis. Clinical Journal of Traditional Chinese Medicine. 2019;31(03):570-572.	2019	Cao 2019	RCT	order of visited	Not described	No statistical significance	one	Not described
Shang YJ, Zhao WB. Clinical observation of electroacupuncture combined with blood-letting therapy in treatment of intractable facial paralysis. Heilongjiang Journal of Traditional Chinese Medicine. 2018;47(05):148-149.	2018	Shang 2018	RCT	order of visited	Not described	No statistical significance	one	Not described
Zhang L, Zou W, Sun XW. Treatment of intractable facial paralysis by hysteresis acupuncture combined with electroacupuncture. World Latest Medicine Information. 2017;17(01):132.	2017	Zhang 2017	RCT	randomized digital tables	Not described	No statistical significance	one	Not described
Li SY, Wang PX, Zhong F. Hyperbaric oxygen combined with electroacupuncture in the treatment of intractable facial nerve palsy: a report of 76 cases. Everyone Health (mid edition). 2016;10(11):270-270.	2016	Li 2016	RCT	just talking about random	Not described	No statistical significance	one	Not described
Tan XL. Effect of acupuncture masticatory muscle in the treatment of intractable facial paralysis. Inner Mongolia journal of traditional Chinese medicine. 2016;35(17):142.	2016	Tan 2016	RCT	just talking about random	Not described	No statistical significance	one	Not described
Chen MD. Treatment of intractable facial paralysis with electroacupuncture point penetration plus ultrashort wave: a summary of 20 cases. Hunan Journal of Traditional Chinese Medicine. 2015;31(02):77-78.	2015	Chen 2015	RCT	just talking about random	Not described	No statistical significance	one	Not described
Meng W, Ma J, Liu YP. Comprehensive treatment of traditional Chinese medicine combined with electric needle for intractable facial paralysis. Inner Mongolia Journal of Traditional Chinese Medicine. 2015;34(11):133.	2015	Meng 2015	RCT	lots	Evaluator	No statistical significance	three	Not described
Lin XM, Li DD, Yan J, Liu WY, Ren Z. Clinical Observation of Stuck Needling for Chronic Facial. Shanghai J Acu-mox. 2014;33(11):1003-1004.	2014	Lin 2014	RCT	randomized digital tables	Not described	No statistical significance	one	Not described
Zhong MY. Random parallel control study of traditional Chinese medicine comprehensive treatment of stubborn facial paralysis. Journal of Practical Traditional Chinese Medicine. 2014;28(04):138-140.	2014	Zhong 2014	RCT	lots	Not described	No statistical significance	one	Not described
Song YJ. Effect of electroacupuncture with suspended needle on intractable facial paralysis. Information of Traditional Chinese Medicine. 2014;31(03):143-145.	2014	Song 2014	RCT	randomized digital tables	Not described	No statistical significance	one	Not described
Bao HY, Li ZP, Qin HF. Treatment of intractable peripheral facial paralysis by acupoint injection and electroacupuncture. Guangming Traditional Chinese Medicine. 2010;25(04):651-652.	2010	Bao 2010	RCT	order of visited	Not described	No statistical significance	one	Not described
Li WD. Effect of intradermal acupuncture combined with traditional Chinese medicine on intractable facial paralysis. Guangming Traditional Chinese Medicine. 2008(05):605-606.	2008	Li 2008	RCT	randomized digital tables	Not described	No statistical significance	one	Not described
Zhu HQ, Jiang J, Feng L, Chai W, Zheng HS. Intractable facial paralysis treated with stellate ganglion block plus electric acupuncture. Chinese Journal of Pain Medicine. 2004(05):263-265.	2004	Zhu 2004	RCT	just talking about random	Not described	No statistical significance	one	Not described
Zhang YL, Li N, Wu B. Clinical observation of acupuncture point injection combined with electroacupuncture in the treatment of refractory Bell's facial paralysis. Journal of Sichuan of Traditional Chinese Medicine. 2004(01):91-92.	2004	Zhang 2004	Semi-RCT	order of visited	Not described	No statistical significance	one	5 month
Jin Z, Jin ZR, Jin HH. Clinical study of acupuncture combined with point injection in treatment of intractable facial paralysis. Information of Traditional Chinese Medicine. 2003(03):38.	2003	Jin 2003	RCT	just talking about random	Not described	No statistical significance	one	Not described
Yang JH. Electroacupuncture puncture facial acupoint treatment of intractable facial paralysis. Chinese Journal of Clinical Rehabilitation. 2003(28):3919.	2003	Yang 2003	RCT	order of visited	Not described	No statistical significance	one	Not described
Chen HS. Electroacupuncture combined with point injection in treating intractable facial nerve palsy in 35 cases. Journal of Guangdong Medical College. 2002(03):222.	2002	Chen 2002	RCT	just talking about random	Not described	No statistical significance	one	Not described
Tao WH, Zhang LX. Observation of the efficacy of electric needle method in the treatment of refractory facial paralysis. Modern Diagnosis and Therapy. 2000(S1):87.	2000	Tao 2000	RCT	Not described	Not described	No statistical significance	one	Not described

## Sheet: The EA characteristics
Tittle	Year	Study	Type	Waveform	Strength	Time	Acupoints	Sessions
Cao EM, Sun SB. Clinical observation of penetration needling combined with electroacupuncture in treatment of intractable facial paralysis. Clinical Journal of Traditional Chinese Medicine. 2019;31(03):570-572.	2019	Cao 2019	RCT	Discontinuous wave	Tolerance	30 min	RN24, ST4, BL2, GB14.	30
Shang YJ, Zhao WB. Clinical observation of electroacupuncture combined with blood-letting therapy in treatment of intractable facial paralysis. Heilongjiang Journal of Traditional Chinese Medicine. 2018;47(05):148-149.	2018	Shang 2018	RCT	Dilatational wave	Tolerance	30 min	ST4, ST7, EX-HN5, GB14.	15
Zhang L, Zou W, Sun XW. Treatment of intractable facial paralysis by hysteresis acupuncture combined with electroacupuncture. World Latest Medicine Information. 2017;17(01):132.	2017	Zhang 2017	RCT	Dilatational wave	Tolerance	30 min	GB14, BL2, ST2, SJ17, ST4, ST6.	28
Li SY, Wang PX, Zhong F. Hyperbaric oxygen combined with electroacupuncture in the treatment of intractable facial nerve palsy: a report of 76 cases. Everyone Health (mid edition). 2016;10(11):270-270.	2016	Li 2016	RCT	—	—	—	SJ17, ST2, BL2, GB14, LI20, ST4, ST6, Qianzheng.	50
Tan XL. Effect of acupuncture masticatory muscle in the treatment of intractable facial paralysis. Inner Mongolia journal of traditional Chinese medicine. 2016;35(17):142.	2016	Tan 2016	RCT	Dilatational wave	Tolerance	30 min	LI19, SI18, BL2, GB14.	30
Chen MD. Treatment of intractable facial paralysis with electroacupuncture point penetration plus ultrashort wave: a summary of 20 cases. Hunan Journal of Traditional Chinese Medicine. 2015;31(02):77-78.	2015	Chen 2015	RCT	Dilatational wave	Tolerance	30 min	ST4, RN24, LI20, ST7, GB14, BL2.	30
Meng W, Ma J, Liu YP. Comprehensive treatment of traditional Chinese medicine combined with electric needle for intractable facial paralysis. Inner Mongolia Journal of Traditional Chinese Medicine. 2015;34(11):133.	2015	Meng 2015	RCT	Dilatational wave	—	30 min	GB14, EX-HN4, SJ23, ST2, LI20, SI18, Qianzheng, DU26, ST6, ST4, RN24, ST7.	28
Lin XM, Li DD, Yan J, Liu WY, Ren Z. Clinical Observation of Stuck Needling for Chronic Facial. Shanghai J Acu-mox. 2014;33(11):1003-1004.	2014	Lin 2014	RCT	Dilatational wave	Tolerance	30 min	GB14, EX-HN4, ST4, ST7	30
Zhong MY. Random parallel control study of traditional Chinese medicine comprehensive treatment of stubborn facial paralysis. Journal of Practical Traditional Chinese Medicine. 2014;28(04):138-140.	2014	Zhong 2014	RCT	—	—	15 min	GB14, ST4, SJ17, ST6.	10
Song YJ. Effect of electroacupuncture with suspended needle on intractable facial paralysis. Information of Traditional Chinese Medicine. 2014;31(03):143-145.	2014	Song 2014	RCT	Dilatational wave	Tolerance	40 min	GB14, BL2, ST4, ST6, DU26, LI19, RN24, ST7, LI20.	24
Bao HY, Li ZP, Qin HF. Treatment of intractable peripheral facial paralysis by acupoint injection and electroacupuncture. Guangming Traditional Chinese Medicine. 2010;25(04):651-652.	2010	Bao 2010	RCT	Dilatational wave	—	30 min	SJ17, ST4, GB14, ST2, GB12, ST6, SI18, ST8, GB1, Qianzheng.	30
Li WD. Effect of intradermal acupuncture combined with traditional Chinese medicine on intractable facial paralysis. Guangming Traditional Chinese Medicine. 2008(05):605-606.	2008	Li 2008	RCT	Dilatational wave	—	30 min	ST4, ST6, GB14, BL2.	50
Zhu HQ, Jiang J, Feng L, Chai W, Zheng HS. Intractable facial paralysis treated with stellate ganglion block plus electric acupuncture. Chinese Journal of Pain Medicine. 2004(05):263-265.	2004	Zhu 2004	RCT	—	Tolerance	30 min	BL2, ST1, ST4, Qianzheng.	39
Zhang YL, Li N, Wu B. Clinical observation of acupuncture point injection combined with electroacupuncture in the treatment of refractory Bell's facial paralysis. Journal of Sichuan of Traditional Chinese Medicine. 2004(01):91-92.	2004	Zhang 2004	Semi-RCT	Sharp wave	Tolerance	30 min	SJ17, GB12, EX-HN5, ST6, ST4, ST7.	60
Jin Z, Jin ZR, Jin HH. Clinical study of acupuncture combined with point injection in treatment of intractable facial paralysis. Information of Traditional Chinese Medicine. 2003(03):38.	2003	Jin 2003	RCT	—	—	—	DU20, MS6.	30
Yang JH. Electroacupuncture puncture facial acupoint treatment of intractable facial paralysis. Chinese Journal of Clinical Rehabilitation. 2003(28):3919.	2003	Yang 2003	RCT	Dilatational wave	Tolerance	30 min	ST4, LI20, GB14, BL2, ST7, RN24.	10
Chen HS. Electroacupuncture combined with point injection in treating intractable facial nerve palsy in 35 cases. Journal of Guangdong Medical College. 2002(03):222.	2002	Chen 2002	RCT	Dilatational wave	Tolerance	30 min	GB14, EX-HN5, ST1, LI20, ST4, ST6.	30
Tao WH, Zhang LX. Observation of the efficacy of electric needle method in the treatment of refractory facial paralysis. Modern Diagnosis and Therapy. 2000(S1):87.	2000	Tao 2000	RCT	Dilatational wave	Tolerance	30 min	GB14, BL2, ST2, ST4, SI18, RN24.	20

## Sheet: The total effective rate
Tittle	Year	Study	Type	intervention group		control group
				Events	Total	Events	Total
Cao EM, Sun SB. Clinical observation of penetration needling combined with electroacupuncture in treatment of intractable facial paralysis. Clinical Journal of Traditional Chinese Medicine. 2019;31(03):570-572.	2019	Cao 2019	RCT	20	20	16	20
Shang YJ, Zhao WB. Clinical observation of electroacupuncture combined with blood-letting therapy in treatment of intractable facial paralysis. Heilongjiang Journal of Traditional Chinese Medicine. 2018;47(05):148-149.	2018	Shang 2018	RCT	24	25	18	25
Zhang L, Zou W, Sun XW. Treatment of intractable facial paralysis by hysteresis acupuncture combined with electroacupuncture. World Latest Medicine Information. 2017;17(01):132.	2017	Zhang 2017	RCT	28	30	21	30
Li SY, Wang PX, Zhong F. Hyperbaric oxygen combined with electroacupuncture in the treatment of intractable facial nerve palsy: a report of 76 cases. Everyone Health (mid edition). 2016;10(11):270-270.	2016	Li 2016	RCT	36	39	30	37
Tan XL. Effect of acupuncture masticatory muscle in the treatment of intractable facial paralysis. Inner Mongolia journal of traditional Chinese medicine. 2016;35(17):142.	2016	Tan 2016	RCT	19	20	14	20
Chen MD. Treatment of intractable facial paralysis with electroacupuncture point penetration plus ultrashort wave: a summary of 20 cases. Hunan Journal of Traditional Chinese Medicine. 2015;31(02):77-78.	2015	Chen 2015	RCT	19	20	18	21
Meng W, Ma J, Liu YP. Comprehensive treatment of traditional Chinese medicine combined with electric needle for intractable facial paralysis. Inner Mongolia Journal of Traditional Chinese Medicine. 2015;34(11):133.	2015	Meng 2015	RCT	15	17	11	17
Lin XM, Li DD, Yan J, Liu WY, Ren Z. Clinical Observation of Stuck Needling for Chronic Facial. Shanghai J Acu-mox. 2014;33(11):1003-1004.	2014	Lin 2014	RCT	29	34	25	35
Zhong MY. Random parallel control study of traditional Chinese medicine comprehensive treatment of stubborn facial paralysis. Journal of Practical Traditional Chinese Medicine. 2014;28(04):138-140.	2014	Zhong 2014	RCT	17	18	13	18
Song YJ. Effect of electroacupuncture with suspended needle on intractable facial paralysis. Information of Traditional Chinese Medicine. 2014;31(03):143-145.	2014	Song 2014	RCT	25	30	19	30
Bao HY, Li ZP, Qin HF. Treatment of intractable peripheral facial paralysis by acupoint injection and electroacupuncture. Guangming Traditional Chinese Medicine. 2010;25(04):651-652.	2010	Bao 2010	RCT	30	32	21	30
Li WD. Effect of intradermal acupuncture combined with traditional Chinese medicine on intractable facial paralysis. Guangming Traditional Chinese Medicine. 2008(05):605-606.	2008	Li 2008	RCT	85	100	68	89
Zhu HQ, Jiang J, Feng L, Chai W, Zheng HS. Intractable facial paralysis treated with stellate ganglion block plus electric acupuncture. Chinese Journal of Pain Medicine. 2004(05):263-265.	2004	Zhu 2004	RCT	16	20	10	17
Zhang YL, Li N, Wu B. Clinical observation of acupuncture point injection combined with electroacupuncture in the treatment of refractory Bell's facial paralysis. Journal of Sichuan of Traditional Chinese Medicine. 2004(01):91-92.	2004	Zhang 2004	Semi-RCT	28	30	26	30
Jin Z, Jin ZR, Jin HH. Clinical study of acupuncture combined with point injection in treatment of intractable facial paralysis. Information of Traditional Chinese Medicine. 2003(03):38.	2003	Jin 2003	RCT	22	25	17	25
Yang JH. Electroacupuncture puncture facial acupoint treatment of intractable facial paralysis. Chinese Journal of Clinical Rehabilitation. 2003(28):3919.	2003	Yang 2003	RCT	42	42	29	32
Chen HS. Electroacupuncture combined with point injection in treating intractable facial nerve palsy in 35 cases. Journal of Guangdong Medical College. 2002(03):222.	2002	Chen 2002	RCT	32	35	18	30
Tao WH, Zhang LX. Observation of the efficacy of electric needle method in the treatment of refractory facial paralysis. Modern Diagnosis and Therapy. 2000(S1):87.	2000	Tao 2000	RCT	35	37	27	39
				522	574	401	545

## Sheet: The cure rate
Tittle	Year	Study	Type	intervention group		control group
				Events	Total	Events	Total
Cao EM, Sun SB. Clinical observation of penetration needling combined with electroacupuncture in treatment of intractable facial paralysis. Clinical Journal of Traditional Chinese Medicine. 2019;31(03):570-572.	2019	Cao 2019	RCT	2	20	0	20
Shang YJ, Zhao WB. Clinical observation of electroacupuncture combined with blood-letting therapy in treatment of intractable facial paralysis. Heilongjiang Journal of Traditional Chinese Medicine. 2018;47(05):148-149.	2018	Shang 2018	RCT	14	25	6	25
Zhang L, Zou W, Sun XW. Treatment of intractable facial paralysis by hysteresis acupuncture combined with electroacupuncture. World Latest Medicine Information. 2017;17(01):132.	2017	Zhang 2017	RCT	9	30	4	30
Li SY, Wang PX, Zhong F. Hyperbaric oxygen combined with electroacupuncture in the treatment of intractable facial nerve palsy: a report of 76 cases. Everyone Health (mid edition). 2016;10(11):270-270.	2016	Li 2016	RCT	24	39	12	37
Tan XL. Effect of acupuncture masticatory muscle in the treatment of intractable facial paralysis. Inner Mongolia journal of traditional Chinese medicine. 2016;35(17):142.	2016	Tan 2016	RCT	8	20	1	20
Chen MD. Treatment of intractable facial paralysis with electroacupuncture point penetration plus ultrashort wave: a summary of 20 cases. Hunan Journal of Traditional Chinese Medicine. 2015;31(02):77-78.	2015	Chen 2015	RCT	10	20	6	21
Meng W, Ma J, Liu YP. Comprehensive treatment of traditional Chinese medicine combined with electric needle for intractable facial paralysis. Inner Mongolia Journal of Traditional Chinese Medicine. 2015;34(11):133.	2015	Meng 2015	RCT	8	17	6	17
Lin XM, Li DD, Yan J, Liu WY, Ren Z. Clinical Observation of Stuck Needling for Chronic Facial. Shanghai J Acu-mox. 2014;33(11):1003-1004.	2014	Lin 2014	RCT	5	34	4	35
Zhong MY. Random parallel control study of traditional Chinese medicine comprehensive treatment of stubborn facial paralysis. Journal of Practical Traditional Chinese Medicine. 2014;28(04):138-140.	2014	Zhong 2014	RCT	9	18	6	18
Song YJ. Effect of electroacupuncture with suspended needle on intractable facial paralysis. Information of Traditional Chinese Medicine. 2014;31(03):143-145.	2014	Song 2014	RCT	5	30	2	30
Bao HY, Li ZP, Qin HF. Treatment of intractable peripheral facial paralysis by acupoint injection and electroacupuncture. Guangming Traditional Chinese Medicine. 2010;25(04):651-652.	2010	Bao 2010	RCT	21	32	11	30
Li WD. Effect of intradermal acupuncture combined with traditional Chinese medicine on intractable facial paralysis. Guangming Traditional Chinese Medicine. 2008(05):605-606.	2008	Li 2008	RCT	23	100	8	89
Zhu HQ, Jiang J, Feng L, Chai W, Zheng HS. Intractable facial paralysis treated with stellate ganglion block plus electric acupuncture. Chinese Journal of Pain Medicine. 2004(05):263-265.	2004	Zhu 2004	RCT	4	20	2	17
Zhang YL, Li N, Wu B. Clinical observation of acupuncture point injection combined with electroacupuncture in the treatment of refractory Bell's facial paralysis. Journal of Sichuan of Traditional Chinese Medicine. 2004(01):91-92.	2004	Zhang 2004	Semi-RCT	19	30	10	30
Jin Z, Jin ZR, Jin HH. Clinical study of acupuncture combined with point injection in treatment of intractable facial paralysis. Information of Traditional Chinese Medicine. 2003(03):38.	2003	Jin 2003	RCT	6	25	1	25
Yang JH. Electroacupuncture puncture facial acupoint treatment of intractable facial paralysis. Chinese Journal of Clinical Rehabilitation. 2003(28):3919.	2003	Yang 2003	RCT	23	42	12	32
Chen HS. Electroacupuncture combined with point injection in treating intractable facial nerve palsy in 35 cases. Journal of Guangdong Medical College. 2002(03):222.	2002	Chen 2002	RCT	18	35	6	30
Tao WH, Zhang LX. Observation of the efficacy of electric needle method in the treatment of refractory facial paralysis. Modern Diagnosis and Therapy. 2000(S1):87.	2000	Tao 2000	RCT	33	37	15	39
				241	574	112	545

## Sheet: Portmann scores
Tittle	Year	Study	Type	intervention group			control group
				mean	SD	total	mean	SD	total
Shang YJ, Zhao WB. Clinical observation of electroacupuncture combined with blood-letting therapy in treatment of intractable facial paralysis. Heilongjiang Journal of Traditional Chinese Medicine. 2018;47(05):148-149.	2018	Shang 2018	RCT	18.4	2.3274	25	16.12	3.2955	25
Meng W, Ma J, Liu YP. Comprehensive treatment of traditional Chinese medicine combined with electric needle for intractable facial paralysis. Inner Mongolia Journal of Traditional Chinese Medicine. 2015;34(11):133.	2015	Meng 2015	RCT	16.97	2.31	17	11.24	1.59	17
Song YJ. Effect of electroacupuncture with suspended needle on intractable facial paralysis. Information of Traditional Chinese Medicine. 2014;31(03):143-145.	2014	Song 2014	RCT	14.3	4.6	30	11.6	4.2	30

## Sheet: House-Brackmann scores
Tittle	Year	Study	Type	intervention group			control group
				mean	SD	total	mean	SD	total
Zhang L, Zou W, Sun XW. Treatment of intractable facial paralysis by hysteresis acupuncture combined with electroacupuncture. World Latest Medicine Information. 2017;17(01):132.	2017	Zhang 2017	RCT	2.1	0.92	30	2.77	1.04	30
Zhu HQ, Jiang J, Feng L, Chai W, Zheng HS. Intractable facial paralysis treated with stellate ganglion block plus electric acupuncture. Chinese Journal of Pain Medicine. 2004(05):263-265.	2004	Zhu 2004	RCT	9.1	0.9	20	6.8	1.2	17

## Sheet: Sunnybrook scores
Tittle	Year	Study	Type	intervention group			control group
				mean	SD	total	mean	SD	total
Cao EM, Sun SB. Clinical observation of penetration needling combined with electroacupuncture in treatment of intractable facial paralysis. Clinical Journal of Traditional Chinese Medicine. 2019;31(03):570-572.	2019	Cao 2019	RCT	76.55	10.67	20	68.75	8.77	20
